# Supplementary material for: De novo assembly of Sockeye salmon kidney transcriptomes reveal a limited early response to piscine reovirus with or without infectious hematopoietic necrosis virus superinfection
Source: BMC Genomics. 2016 Nov 2;17:848. doi: 10.1186/s12864-016-3196-y (PMC5094019; doi:10.1186/s12864-016-3196-y)
Supplement: Additional file 4: — Sample inventory detailing fish identification number, treatment group, sampling date, and associated metrics for each fish collected from challenge experiments are provided along with PRV and IHNV challenge morbidity log. (XLSX 68 kb) [file 12864_2016_3196_MOESM4_ESM.xlsx]

## Sheet: Dataset caption
This supportive information file (Additional file 4) provides a complete inventory of samples collected and analyzed through experiments as described in the manuscript. The contents of each tab is as follows: Tab #1. Viral detection: PRV and IHNV detection by qPCR in samples collected throughout primary PRV and subsequent IHNV challenge. Sample set refers to data presented in Figure 1A-C. Tab #2.…
KEY:
	Indicates that no measurement or sample was taken
	Indicates that a sample was taken but not analyzed
X	Marks that the sample underwent histological examination

## Sheet: 1. Viral screening summary
Additional file 4: Sample inventory and PRV/IHNV qPCR screening results.
Subject information									PRV screening								IHNV screening
Fish ID	Sample date	Time point (dpc PRV)	Treatment	Tank	Histology taken	Weight (g)	Fork length (cm)	Hematocrit (%)	Head Kidney Ct (rep 1)	Head Kidney Ct (rep 2)	Average Head Kidney Ct	Viral load (copies/µg RNA)	Blood Ct (rep 1)	Blood Ct (rep 2)	Average Blood Ct	Viral load (copies/µg RNA)	Head Kidney Ct (rep 1)	Head Kidney Ct (rep 2)	Average Head Kidney Ct	Viral load (copies/µg RNA)	Blood Ct (rep 1)	Blood Ct (rep 2)	Average Blood Ct	Viral load (copies/µg RNA)
1	2014-07-04	2	L-15 media injected	Q101		37.2	156	43	no CT	no CT	no CT	NA
2						37.2	154	52	no CT	no CT	no CT	NA
3						32.8	152	56	no CT	no CT	no CT	NA
4				Q112		52.9	171	46	no CT	no CT	no CT	NA
5						42.8	156	56	no CT	no CT	no CT	NA
6						43.1	154	45	no CT	no CT	no CT	NA
7				Q111		35.8	151	broke/lost	no CT	no CT	no CT	NA
8						46.1	161	44	no CT	no CT	no CT	NA
9						45.6	166	44	no CT	no CT	no CT	NA
10				Q110		29.9	152	56	no CT	no CT	no CT	NA
11						46.9	166	57	no CT	no CT	no CT	NA
12						39.1	157	68	no CT	no CT	no CT	NA
13			PRV- blood inoculum injected	Q109		29.6	143	52	no CT	no CT	no CT	NA
14						41.4	157	58	no CT	no CT	no CT	NA
15						27.6	142	56	no CT	no CT	no CT	NA
16				Q108		36.8	156	57	no CT	no CT	no CT	NA
17						40.4	155	60	no CT	no CT	no CT	NA
18						32.7	150	58	no CT	no CT	no CT	NA
19				Q102		42.9	162	54	no CT	no CT	no CT	NA
20						40.1	156	53	no CT	no CT	no CT	NA
21						39.3	154	61	no CT	no CT	no CT	NA
22				Q107		38.4	153	50	no CT	no CT	no CT	NA
23						39.3	152	49	no CT	no CT	no CT	NA
24						37	153	41	no CT	no CT	no CT	NA
25			PRV+ blood inoculum injected	Q103		55.4	176	48	no CT	no CT	no CT	NA	no CT	36.2	no CT	NA
26						37.8	152	57	34.45	35.88	35.165	12.7517	no CT	36	no CT	NA
27						39.2	159	46	no CT	no CT	no CT	NA	no CT	no CT	no CT	NA
28				Q104		32.9	149	50	no CT	no CT	no CT	NA	no CT	no CT	no CT	NA
29						51.3	168	52	no CT	no CT	no CT	NA	no CT	no CT	no CT	NA
30						35.9	155	58	no CT	no CT	no CT	NA	no CT	no CT	no CT	NA
31				Q105		39.1	155	48	35.56	no CT	no CT	NA	no CT	no CT	no CT	NA
32						37.7	158	47	34.62	35.54	35.08	13.488	no CT	no CT	no CT	NA
33						52.7	170	51	no CT	no CT	no CT	NA	no CT	no CT	no CT	NA
34				Q106		35.4	150	39	no CT	no CT	no CT	NA	38.91	no CT	no CT	NA
35						33	151	47	no CT	no CT	no CT	NA	no CT	no CT	no CT	NA
36						36.6	155	48	no CT	no CT	no CT	NA	no CT	no CT	no CT	NA
37	2014-07-07	5	L-15 media injected	Q101		41.8	165	48	no CT	no CT	no CT	NA
38						27	142	58	no CT	no CT	no CT	NA
39						53.4	171	53	no CT	no CT	no CT	NA
40				Q112		39.6	158	52	no CT	no CT	no CT	NA
41						39.6	159	54	no CT	no CT	no CT	NA
42						33.8	153	65	no CT	no CT	no CT	NA
43				Q111		38.3	161	57	no CT	no CT	no CT	NA
44						49.9	165	47	no CT	no CT	no CT	NA
45						26.5	138	43	no CT	no CT	no CT	NA
46				Q110		43.7	166	50	no CT	no CT	no CT	NA
47						27.8	141	46	no CT	no CT	no CT	NA
48						26	140	54	no CT	no CT	no CT	NA
49			PRV- blood inoculum injected	Q109		46.9	168	46	no CT	no CT	no CT	NA
50						42.3	163	51	no CT	no CT	no CT	NA
51						52.4	171	56	no CT	no CT	no CT	NA
52				Q108		44	167	42	no CT	no CT	no CT	NA
53						52.6	171	49	no CT	no CT	no CT	NA
54						44.3	164	49	no CT	no CT	no CT	NA
55				Q102		37.8	156	50	no CT	no CT	no CT	NA
56						39.2	156	44	no CT	no CT	no CT	NA
57						31.8	150	40	no CT	no CT	no CT	NA
58				Q107		24.9	140	47	no CT	no CT	no CT	NA
59						35.8	150	42	no CT	no CT	no CT	NA
60						38	153	44	no CT	no CT	no CT	NA
61			PRV+ blood inoculum injected	Q103		36.1	156	56	no CT	no CT	no CT	NA	33.26	33.39	33.325	42.9807
62						50.8	168	51	35.85	no CT	no CT	NA	32.78	33.63	33.205	46.5253
63						32.6	148	49	34.84	37.58	36.21	6.3954	33.29	33.38	33.335	42.6978
64				Q104		50.5	165	46	no CT	no CT	no CT	NA	36.3	35.01	35.655	9.22655
65						47.1	170	45	no CT	no CT	no CT	NA	34.93	34.79	34.86	15.597
66						33.3	151	45	35.91	no CT	no CT	NA	34.49	33.97	34.23	23.6441
67				Q105		37.7	156	47	no CT	no CT	no CT	NA	33.83	33.88	33.855	30.2881
68						39.5	156	52	no CT	no CT	no CT	NA	34.38	34.28	34.33	22.1332
69						32.3	147	49	no CT	no CT	no CT	NA	31.87	32.87	32.37	80.754
70				Q106		42.2	162	42	no CT	no CT	no CT	NA	32.94	33.46	33.2	46.6792
71						33.3	156	42	no CT	no CT	no CT	NA	30.92	31.36	31.14	181.938
72						36.8	155	34	no CT	no CT	no CT	NA	32.93	34.53	33.73	32.8944
73	2014-07-16	14	L-15 media injected	Q101		44.8	165	51	no CT	no CT	no CT	NA	no CT	no CT	no CT	NA
74						37.2	158	45	no CT	no CT	no CT	NA	no CT	no CT	no CT	NA
75						43.6	162	50	no CT	no CT	no CT	NA	no CT	no CT	no CT	NA
76				Q112		39	157	50	no CT	no CT	no CT	NA	no CT	no CT	no CT	NA
77						37.1	160	43	no CT	no CT	no CT	NA	no CT	no CT	no CT	NA
78						25.8	137	50	no CT	no CT	no CT	NA	no CT	no CT	no CT	NA
79				Q111		51.3	170	50	no CT	no CT	no CT	NA	no CT	no CT	no CT	NA
80						45.1	168	49	no CT	no CT	no CT	NA	no CT	no CT	no CT	NA
81						48.6	167	52	no CT	no CT	no CT	NA	no CT	no CT	no CT	NA
82				Q110		32.8	151	46	no CT	no CT	no CT	NA	no CT	no CT	no CT	NA
83						40.2	157	55	no CT	no CT	no CT	NA	no CT	no CT	no CT	NA
84						23.3	136	51	no CT	no CT	no CT	NA	no CT	no CT	no CT	NA
85			PRV- blood inoculum injected	Q109		43	168	39	no CT	no CT	no CT	NA	no CT	no CT	no CT	NA
86						42.1	160	55	no CT	no CT	no CT	NA	no CT	no CT	no CT	NA
87						44.8	168	41	no CT	no CT	no CT	NA	no CT	no CT	no CT	NA
88				Q108		40.9	159	49	no CT	no CT	no CT	NA	no CT	no CT	no CT	NA
89						49.3	165	47	no CT	no CT	no CT	NA	no CT	no CT	no CT	NA
90						37.9	163	47	no CT	no CT	no CT	NA	no CT	no CT	no CT	NA
91				Q102		44.2	162	60	no CT	no CT	no CT	NA	no CT	no CT	no CT	NA
92						53.6	168	50	no CT	no CT	no CT	NA	no CT	no CT	no CT	NA
93						30.3	149	48	no CT	no CT	no CT	NA	no CT	no CT	no CT	NA
94				Q107		50.2	168	52	no CT	no CT	no CT	NA	no CT	no CT	no CT	NA
95						34.1	152	47	no CT	no CT	no CT	NA	no CT	no CT	no CT	NA
96						33	152	52	no CT	no CT	no CT	NA	no CT	no CT	no CT	NA
97			PRV+ blood inoculum injected	Q103		47.4	166	47	33.37	33.95	33.66	34.4506	31.32	30.95	31.135	182.54
98						33.8	153	46	34.21	33.43	33.82	30.9963	27.87	27.61	27.74	1718.02
99						38.8	160	47	35.57	no CT	no CT	NA	36.81	37.57	37.19	3.34817
100				Q104		35.4	155	43	33.51	35.37	34.44	20.5824	27.28	27.32	27.3	2297.31
101						39.5	155	46	no CT	no CT	no CT	NA	32.42	31.89	32.155	93.0733
102						44	166	47	no CT	no CT	no CT	NA	32.18	32.29	32.235	88.2839
103				Q105		46.2	170	40	31.55	31.42	31.485	144.87	28.35	28.04	28.195	1272.15
104						28.7	143	47	26.24	25.95	26.095	5091.06	21.66	21.61	21.635	96809.5
105						42.2	162	40	30.49	30.17	30.33	310.619	24.59	24.67	24.63	13395.7
106				Q106		30.6	150	45	31.44	31.22	31.33	160.484	27.26	27.49	27.375	2186.3
107						32.9	150	46	29.24	29.76	29.5	537.364	23.55	23.64	23.595	26533.7
108						51	172	45	31.37	32.3	31.835	114.974	27.73	27.84	27.785	1667.72
M900	2014-07-18	15	L-15 media injected, HBSS immersion	1		48.1	167	57
M901						36.5	152	56
M902						43	162	60
M903						37.2	153	67
M904			PRV- blood inoculum injected, HBSS immersion	2		37.4	156	63
M905						41.9	163	65
M906						41.5	166	68
M907						38.4	155	68
M908			PRV+ blood inoculum injected, HBSS immersion	3		42.9	161	57	no CT	no CT	no CT	NA	30.17	30.41	30.29	318.933	no CT	no CT	no CT	NA
M909						32.5	148	67	29.74	29.53	29.635	491.531	28.27	28.26	28.265	1214.68	no CT	no CT	no CT	NA
M910						32.4	148	65	31.73	31.93	31.83	115.354	26.54	26.68	26.61	3623.33	no CT	no CT	no CT	NA
M911						41.9	161	61	32.43	32.93	32.68	65.8047	26.92	27.22	27.07	2674.13	no CT	no CT	no CT	NA
109			L-15 media injected, IHNV immersion	10		36.1	156	49
110						52.2	173	49
111						45.7	167	47
112						33.4	153	57
113				11		39.2	156	44
114						27.1	138	51
115						41.8	162	47
116						28.8	163	54
117				12		21.8	142	46
118						37.7	158	45
119						40.7	156	51
120						23.2	131	53
121			PRV- blood inoculum injected, IHNV immersion	7		34.5	151	46	no CT	no CT	no CT	NA					no CT	no CT	no CT	NA	no CT	no CT	no CT	NA
122						35.5	157	55	no CT	no CT	no CT	NA					no CT	no CT	no CT	NA	no CT	no CT	no CT	NA
123						31.7	145	56	no CT	no CT	no CT	NA					no CT	no CT	no CT	NA	no CT	no CT	no CT	NA
124						43.1	157	52	no CT	no CT	no CT	NA					no CT	no CT	no CT	NA	no CT	no CT	no CT	NA
125				8		41.1	158	42	no CT	no CT	no CT	NA					no CT	no CT	no CT	NA	no CT	no CT	no CT	NA
126						57	179	58	no CT	no CT	no CT	NA					no CT	no CT	no CT	NA	no CT	no CT	no CT	NA
127						43.9	164	55	no CT	no CT	no CT	NA					no CT	no CT	no CT	NA	no CT	no CT	no CT	NA
128						34.8	154	52	no CT	no CT	no CT	NA					no CT	no CT	no CT	NA	no CT	no CT	no CT	NA
129				9		37.4	159	38	no CT	no CT	no CT	NA					no CT	no CT	no CT	NA	no CT	no CT	no CT	NA
130						30.6	149	44	no CT	no CT	no CT	NA					no CT	no CT	no CT	NA	no CT	no CT	no CT	NA
131						46.4	165	50	no CT	no CT	no CT	NA					no CT	no CT	no CT	NA	no CT	no CT	no CT	NA
132						29.4	143	50	no CT	no CT	no CT	NA					no CT	no CT	no CT	NA	no CT	no CT	no CT	NA
133			PRV+ blood inoculum injected, IHNV immersion	4		42.9	160	43	28.77	28.91	28.84	830.909	27.68	27.79	27.735	1723.71	no CT	no CT	no CT	NA	no CT	no CT	no CT	NA
134						35.7	155	50	30.81	31.32	31.065	191.176	27.85	27.9	27.875	1571.49	no CT	no CT	no CT	NA	no CT	no CT	no CT	NA
135						33.7	151	50	30.72	29.86	30.29	318.933	26.21	26.52	26.365	4259.64	no CT	no CT	no CT	NA	no CT	no CT	no CT	NA
136						32.1	148	51	29.4	29.53	29.465	549.928	27.64	27.63	27.635	1841.38	no CT	no CT	no CT	NA	no CT	no CT	no CT	NA
137				5		44.6	164	52	32.22	33.22	32.72	64.0893	30.03	30.16	30.095	362.764	no CT	no CT	no CT	NA	no CT	no CT	no CT	NA
138						40.9	161	52	34.26	33.92	34.09	25.9343	31.31	31.47	31.39	154.25	no CT	no CT	no CT	NA	no CT	no CT	no CT	NA
139						39.5	157	58	29.88	30.46	30.17	345.235	30.04	29.85	29.945	400.538	no CT	no CT	no CT	NA	no CT	no CT	no CT	NA
140						50.8	173	54	32.95	35.95	34.45	20.4469	31.2	31.1	31.15	180.74	no CT	no CT	no CT	NA	no CT	no CT	no CT	NA
141				6		40.3	159	53	32.01	32.43	32.22	89.1627	27.99	28.19	28.09	1363.49	no CT	no CT	no CT	NA	no CT	no CT	no CT	NA
142						40.2	161	53	35.19	33.52	34.355	21.7708	32.28	31.92	32.1	96.5159	37.59	no CT	no CT	NA	no CT	no CT	no CT	NA
143						47.6	171	52	30.25	29.83	30.04	376.182	29.36	28.95	29.155	674.859	no CT	no CT	no CT	NA	no CT	no CT	no CT	NA
144						39.7	159	52	28.9	28.87	28.885	806.58	24.67	24.72	24.695	12832.8	no CT	no CT	no CT	NA	no CT	no CT	no CT	NA
M912	2014-07-21	18	L-15 media injected, HBSS immersion	1		56.5	173	47					no CT	no CT	no CT	NA
M913						40.1	158	47					no CT	no CT	no CT	NA
M914						45.7	165	43					no CT	no CT	no CT	NA
M915						36.5	153	50					no CT	no CT	no CT	NA
M916			PRV- blood inoculum injected, HBSS immersion	2		47.2	168	48	no CT	no CT	no CT	NA					no CT	no CT	no CT	NA
M917						34.2	151	53	no CT	no CT	no CT	NA					no CT	no CT	no CT	NA
M918						36.3	157	45	no CT	no CT	no CT	NA					no CT	no CT	no CT	NA
M919						49.4	171	53	no CT	no CT	no CT	NA					no CT	no CT	no CT	NA
M920			PRV+ blood inoculum injected, HBSS immersion	3		35.7	165	47	27.78	28.16	27.97	1475.93	23.54	23.63	23.585	26709.5					no CT	no CT	no CT	NA
M921						49	166	45	30.31	29.99	30.15	349.825	23.62	23.83	23.725	24350.9					no CT	no CT	no CT	NA
M922						62.6	186	48	29.43	29.14	29.285	619.34	22.6	22.6	22.6	51187					no CT	no CT	no CT	NA
M923						40.8	158	48	28.89	28.76	28.825	839.181	23.99	23.59	23.79	23327.8					no CT	no CT	no CT	NA
145			L-15 media injected, IHNV immersion	10		38.1	157	40	no CT	no CT	no CT	NA					no CT	no CT	no CT	NA
146						31.7	148	49	no CT	no CT	no CT	NA					no CT	no CT	no CT	NA
147						47.1	168	45	no CT	no CT	no CT	NA					no CT	no CT	no CT	NA
148						40.1	160	46	no CT	no CT	no CT	NA					no CT	no CT	no CT	NA
149				11		42.1	162	40	no CT	no CT	no CT	NA					no CT	no CT	no CT	NA
150						41.7	162	46	no CT	no CT	no CT	NA					no CT	no CT	no CT	NA
151						49.7	171	47	no CT	no CT	no CT	NA					35.56	33.64	34.6	1061.34
152						39.2	157	47	no CT	no CT	no CT	NA					no CT	no CT	no CT	NA
153				12		37.9	150	51	no CT	no CT	no CT	NA					28.54	28.5	28.52	53086.8
154						39.3	160	46	no CT	no CT	no CT	NA					29.4	29.53	29.465	28899.8
155						40.1	158	61	no CT	no CT	no CT	NA					no CT	no CT	no CT	NA
156						43.6	159	57	no CT	no CT	no CT	NA					no CT	no CT	no CT	NA
157			PRV- blood inoculum injected, IHNV immersion	7		32.8	147	57	no CT	no CT	no CT	NA					no CT	no CT	no CT	NA
158						49.9	169	50	no CT	no CT	no CT	NA					28.31	27.96	28.135	68011.1
159						31.6	148	52	no CT	no CT	no CT	NA					no CT	no CT	no CT	NA
160						50.1	175	53	no CT	no CT	no CT	NA					no CT	no CT	no CT	NA
161				8		51.7	175	44	no CT	no CT	no CT	NA					no CT	no CT	no CT	NA
162						50	171	46	no CT	no CT	no CT	NA					no CT	no CT	no CT	NA
163						48	173	47	no CT	no CT	no CT	NA					no CT	no CT	no CT	NA
164						47.1	169	broke/lost	no CT	no CT	no CT	NA					31.81	31.38	31.595	7339.05
165				9		48	166	44	no CT	no CT	no CT	NA					no CT	no CT	no CT	NA
166						30.3	152	52	no CT	no CT	no CT	NA					no CT	no CT	no CT	NA
167						36.2	155	48	no CT	no CT	no CT	NA					no CT	no CT	no CT	NA
168						46.1	168	broke/lost	no CT	no CT	no CT	NA					no CT	no CT	no CT	NA
169			PRV+ blood inoculum injected, IHNV immersion	4		51.1	169	55	27.97	27.92	27.945	1500.5	20.44	20.47	20.455	211027	37.52	no CT	no CT	NA	35.89	36.03	35.96
170						54.1	175	48	29	28.79	28.895	801.272	23.3	23.27	23.285	32561.5	no CT	no CT	no CT	NA	no CT	no CT	no CT	NA
171						32.3	149	41	31.45	30.86	31.155	180.144	24.93	24.91	24.92	11061	no CT	no CT	no CT	NA	no CT	no CT	no CT	NA
172						39.9	162	40	35.25	34.78	35.015	14.0795	28.05	27.88	27.965	1480.81	no CT	no CT	no CT	NA	no CT	no CT	no CT	NA
173				5		41.8	162	47	34.55	33.57	34.06	26.4532	26.58	26.5	26.54	3794.76	no CT	no CT	no CT	NA	no CT	no CT	no CT	NA
174						33.7	154	55	29.45	29.62	29.535	525.086	22.17	22.2	22.185	67325.6	no CT	no CT	no CT	NA	38.35	no CT	no CT	NA
175						60.5	183	50	30.68	30.88	30.78	230.765	24.69	24.56	24.625	13440	no CT	no CT	no CT	NA	no CT	no CT	no CT	NA
176						44.3	167	47	33.17	33.37	33.27	44.5705	25.59	25.73	25.66	6785.23	31.8	32.2	32	5655.33	no CT	no CT	no CT	NA
177				6		44.5	164	42	29.97	29.9	29.935	403.192	23.16	23	23.08	37281.9	no CT	no CT	no CT	NA	no CT	no CT	no CT	NA
178						49.9	171	48	34.23	35.01	34.62	18.2757	27.48	27.26	27.37	2193.53	28.54	28.66	28.6	50423.1	32.56	32.89	32.725
179						45.8	165	51	29.69	29.44	29.565	514.786	23.54	23.54	23.54	27515.1	37.53	no CT	no CT	NA	no CT	no CT	no CT	NA
180						41.9	159	46	no CT	no CT	no CT	NA	32.61	32.15	32.38	80.2225	no CT	no CT	no CT	NA	no CT	no CT	no CT	NA
M924	2014-07-24	21	L-15 media injected, HBSS immersion	1		39.5	161	48
M925						38.1	157	broke/lost
M926						43.6	172	54
M927						29.7	148	49
M928			PRV- blood inoculum injected, HBSS immersion	2	X	40.9	157	44	no CT	no CT	no CT	NA
M929					X	52.7	170	46	no CT	no CT	no CT	NA
M930					X	48.6	168	44	no CT	no CT	no CT	NA
M931					X	48	166	47	no CT	no CT	no CT	NA
M932			PRV+ blood inoculum injected, HBSS immersion	3	X	50	170	44	26.49	26.27	26.38	4217.66	23.83	23.74	23.785	23404.9
M933					X	42.9	161	39	26.73	26.77	26.75	3303.37	30.3	30.39	30.345	307.557
M934					X	36.5	161	45	25.24	25.3	25.27	8778.39	27.69	27.75	27.72	1740.86
M935					X	41.3	163	39	26.39	26.3	26.345	4316.28	29.28	29.34	29.31	609.199
181			L-15 media injected, IHNV immersion	10		43	160	47	no CT	no CT	no CT	NA					25.98	25.86	25.92	282871
182						49.6	174	51	no CT	no CT	no CT	NA					no CT	no CT	no CT	NA
183						54.7	179	47	no CT	no CT	no CT	NA					22.78	22.64	22.71	2.23184e+06
184						35.3	156	52	no CT	no CT	no CT	NA					no CT	no CT	no CT	NA
185				11		58.7	180	45	no CT	no CT	no CT	NA					no CT	no CT	no CT	NA
186						29.8	144	45	no CT	no CT	no CT	NA					no CT	no CT	no CT	NA
187						34.7	153	41	no CT	no CT	no CT	NA					25.95	25.87	25.91	284697
188						39.3	157	40	no CT	no CT	no CT	NA					no CT	no CT	no CT	NA
189				12		44.7	160	45	no CT	no CT	no CT	NA					36.71	no CT	no CT	NA
190						40.9	161	41	no CT	no CT	no CT	NA					no CT	no CT	no CT	NA
191						45.9	168	39	no CT	no CT	no CT	NA					no CT	no CT	no CT	NA
192						35.5	153	38	no CT	no CT	no CT	NA					29.26	29.24	29.25	33187.8
193			PRV- blood inoculum injected, IHNV immersion	7	X	39.2	163	40	no CT	no CT	no CT	NA					24.95	24.96	24.955	526344
194					X	57.1	177	43	no CT	no CT	no CT	NA					no CT	no CT	no CT	NA
195					X	32.6	149	45	no CT	no CT	no CT	NA					no CT	no CT	no CT	NA
196						36.8	156	43	no CT	no CT	no CT	NA					no CT	no CT	no CT	NA
197				8	X	47.5	165	48	no CT	no CT	no CT	NA					no CT	no CT	no CT	NA
198						55.6	172	43	no CT	no CT	no CT	NA					no CT	no CT	no CT	NA
199					X	38.4	152	41	no CT	no CT	no CT	NA					15.95	15.99	15.97	1.70702e+08
200					X	45.1	167	45	no CT	no CT	no CT	NA					29.41	29.27	29.34	31320.4
201				9	X	43.2	168	41	no CT	no CT	no CT	NA					23.99	23.97	23.98	985702
202						38.9	161	42	no CT	no CT	no CT	NA					36.95	no CT	no CT	NA
203					X	43.3	170	44	no CT	no CT	no CT	NA					no CT	no CT	no CT	NA
204						40.3	160	42	no CT	no CT	no CT	NA					no CT	no CT	no CT	NA
205			PRV+ blood inoculum injected, IHNV immersion	4		54.8	183	49	35.91	no CT	no CT	NA	33.01	33.66	33.335	42.6978	no CT	no CT	no CT	NA	no CT	no CT	no CT	NA
206					X	36.8	154	49	26.45	26.64	26.545	3782.25	23.44	23.27	23.355	31090.6	no CT	no CT	no CT	NA	no CT	no CT	no CT	NA
207					X	61	184	50	30.2	30.27	30.235	330.73	26.97	26.99	26.98	2837.88	25.25	25.41	25.33	413496	28.81	28.79	28.8	44334
208						44.8	167	42	27.9	27.88	27.89	1556	27.11	27.06	27.085	2647.77	no CT	no CT	no CT	NA	no CT	no CT	no CT	NA
209				5	X	35.6	150	45	24.76	24.86	24.81	11894.4	23.76	23.79	23.775	23560	36.44	no CT	no CT	NA	no CT	no CT	no CT	NA
210					X	38.9	161	46	25.64	25.54	25.59	7106.25	26.24	26.26	26.25	4595.73	35.36	34.88	35.12	759.513	no CT	no CT	no CT	NA
211					X	51.1	170	42	30.49	30.27	30.38	300.53	31.46	31.59	31.525	141.093	no CT	no CT	no CT	NA	no CT	no CT	no CT	NA
212						42.7	162	40	30.3	31.28	30.79	229.246	29.25	29.18	29.215	648.642	no CT	no CT	no CT	NA	36.6	no CT	no CT	NA
213				6	X	49	168	40	31.65	31.35	31.5	143.442	29.45	29.6	29.525	528.565	no CT	no CT	no CT	NA	no CT	no CT	no CT	NA
214					X	52.7	178	39	31.5	31	31.25	169.19	30.9	30.96	30.93	209.002	27.76	27.67	27.715	89115.6	32.5	32.6	32.55	3969.66
215						58.7	181	41	27.9	27.77	27.835	1613.55	25.79	25.86	25.825	6084.76	no CT	no CT	no CT	NA	no CT	no CT	no CT	NA
216					X	31.6	153	40	26.82	26.83	26.825	3143.74	26.54	26.53	26.535	3807.31	32.46	32.07	32.265	4768.7	no CT	no CT	no CT	NA
M936	2014-08-06	34	L-15 media injected, HBSS immersion	1		36.3	152	49
M937						40	160	48
M938						48.5	170	45
M939						31	147	46
M940			PRV- blood inoculum injected, HBSS immersion	2		37.2	158	42	no CT	no CT	no CT	NA					no CT	no CT	no CT	NA
M941						48	168	51	no CT	no CT	no CT	NA					no CT	no CT	no CT	NA
M942						44.3	165	42	no CT	no CT	no CT	NA					no CT	no CT	no CT	NA
M943						44.3	170	46	no CT	no CT	no CT	NA					no CT	no CT	no CT	NA
M944			PRV+ blood inoculum injected, HBSS immersion	3		65.7	185	39	22.18	22.24	22.21	66223.2	17.75	17.64	17.695	1.30585e+06	no CT	no CT	no CT	NA
M945						43.9	165	47	21.46	21.5	21.48	107244	15.67	15.63	15.65	5.03955e+06	no CT	no CT	no CT	NA
M946						34.5	153	49	20.93	20.88	20.905	156776	15.86	15.69	15.775	4.64026e+06	no CT	no CT	no CT	NA
M947						39.7	156	49	20.35	20.3	20.325	229943	16.9	17.18	17.04	2.01254e+06	no CT	no CT	no CT	NA
217			L-15 media injected, IHNV immersion	10		37.9	157	49
218						49.2	164	broke/lost
219						34.4	151	49
220						32.9	149	45
221				11		38.6	157	45
222						25.5	153	30
223						33.1	154	46
224						36.8	154	41
225				12		26.1	143	47
226						39.8	160	51
227						40.5	161	31
228						44.4	159	46
229			PRV- blood inoculum injected, IHNV immersion	7		37.8	163	43	no CT	no CT	no CT	NA					no CT	no CT	no CT	NA
230						44.8	165	50	no CT	no CT	no CT	NA					no CT	no CT	no CT	NA
231						33.8	154	46	no CT	no CT	no CT	NA					no CT	no CT	no CT	NA
232						19.5	130	41	no CT	no CT	no CT	NA					no CT	no CT	no CT	NA
233				8		48	170	56	no CT	no CT	no CT	NA					no CT	no CT	no CT	NA
234						28.6	145	52	no CT	no CT	no CT	NA					29.05	28.98	29.015	38605.8
235						49.4	168	58	no CT	no CT	no CT	NA					no CT	no CT	no CT	NA
236						39.8	158	57	no CT	no CT	no CT	NA					no CT	no CT	no CT	NA
237				9		40.7	160	55	no CT	no CT	no CT	NA					17.37	17.25	17.31	7.20708e+07
238						48	170	57	no CT	no CT	no CT	NA					no CT	no CT	no CT	NA
239						43.8	165	57	no CT	no CT	no CT	NA					no CT	no CT	no CT	NA
240						41.6	162	64	no CT	no CT	no CT	NA					no CT	no CT	no CT	NA
241			PRV+ blood inoculum injected, IHNV immersion	4		63.2	183	44	19.46	19.48	19.47	404419	18.01	18.14	18.075	1.01604e+06	no CT	no CT	no CT	NA
242						35	157	43	18.48	18.46	18.47	782757	15.98	16.47	16.225	3.44734e+06	no CT	no CT	no CT	NA
243						60.4	180	51	21.01	21	21.005	146757	14.94	14.99	14.965	7.92222e+06	no CT	no CT	no CT	NA
244						41.7	162	50	19.43	19.47	19.45	409795	15.62	15.64	15.63	5.10655e+06	no CT	no CT	no CT	NA
245				5		41.3	159	47	21.41	21.52	21.465	108311	18.41	18.79	18.6	718363	no CT	no CT	no CT	NA
246						49.1	170	43	25.28	25.43	25.355	8299.22	21.36	21.43	21.395	113436	20.41	20.93	20.67	8.29403e+06
247						40	160	49	18.57	18.58	18.575	730321	17.49	17.54	17.515	1.47068e+06	no CT	no CT	no CT	NA
248						28.6	114	51	27.77	27.93	27.85	1597.65	23.91	23.98	23.945	21058.1	no CT	no CT	no CT	NA
249				6		45.5	166	47	22.21	22.21	22.21	66223.2	19.38	19.34	19.36	434889	no CT	no CT	no CT	NA
250						41.9	159	44	22.62	22.77	22.695	48074.5	20.96	20.89	20.925	154719	29.82	29.7	29.76	23903.1
251						49.2	170	43	14.99	15.21	15.1	7.24652e+06	17.21	17.38	17.295	1.70064e+06	no CT	no CT	no CT	NA
252						27.5	143	52	17.17	17.27	17.22	1.78699e+06	15.62	15.88	15.75	4.7175e+06	no CT	no CT	no CT	NA
M948	2014-09-03	62	L-15 media injected, HBSS immersion	1		56	18	47
M949						39.8	16	45
M950						56.7	17.9	50
M951						40.5	16.2	49
M952			PRV- blood inoculum injected, HBSS immersion	2	X	45.2	16.9	47									no CT	no CT	no CT	NA
M953					X	57	17.8	50									no CT	no CT	no CT	NA
M954					X	58.6	17.5	49									no CT	no CT	no CT	NA
M955					X	60.4	17.8	52									no CT	no CT	no CT	NA
M956			PRV+ blood inoculum injected, HBSS immersion	3	X	55.1	17.7	53	26.34	26.24	26.29	4475.93	28.64	28.56	28.6	973.609	no CT	no CT	no CT	NA
M957					X	55	17.4	52	26.8	26.74	26.77	3260.03	29.56	29.36	29.46	551.747	no CT	no CT	no CT	NA
M958					X	46.7	16.7	48	24.98	25.25	25.115	9724.52	25.62	25.57	25.595	7082.82	no CT	no CT	no CT	NA
M959					X	50.4	16.7	48	22.91	22.84	22.875	42686.6	24.46	24.52	24.49	14693.2	no CT	no CT	no CT	NA
253			L-15 media injected, IHNV immersion	10		47.4	16.6	50									no CT	no CT	no CT	NA
254						65.9	18.4	51									no CT	no CT	no CT	NA
255						44	16	49									no CT	no CT	no CT	NA
256						52.6	17	47									no CT	no CT	no CT	NA
257				11		55.6	17.6	53									no CT	no CT	no CT	NA
258						58.9	18.1	49									no CT	no CT	no CT	NA
259						50.3	17	48									no CT	no CT	no CT	NA
260						70.2	18.4	47									no CT	no CT	no CT	NA
261				12		49.2	16.8	43									no CT	no CT	no CT	NA
262						54.8	17.1	47									no CT	no CT	no CT	NA
263						57.8	17.7	45									no CT	no CT	no CT	NA
264						54.8	17.3	39									no CT	no CT	no CT	NA
265			PRV- blood inoculum injected, IHNV immersion	7	X	47.6	17	60									no CT	no CT	no CT	NA
266						53.6	17.5	55									no CT	no CT	no CT	NA
267					X	55.2	17.9	52									36.76	36.79	36.775	261.833
268						44.2	16.1	40									no CT	no CT	no CT	NA
269				8	X	65.9	18.8	59									no CT	no CT	no CT	NA
270						46.7	16.6	43									no CT	no CT	no CT	NA
271						65.4	18.5	52									no CT	no CT	no CT	NA
272					X	57.7	17.4	48									no CT	no CT	no CT	NA
273				9		59.8	17.6	53									no CT	no CT	no CT	NA
274						56.2	17.6	55									no CT	no CT	no CT	NA
275					X	43.6	16.4	54									32.88	32.99	32.935	3098.56
276					X	58.1	17.8	46									no CT	no CT	no CT	NA
277			PRV+ blood inoculum injected, IHNV immersion	4	X	50.4	17.1	42	24.75	24.78	24.765	12253.1	31.48	30.83	31.155	180.144	no CT	no CT	no CT	NA	no CT	no CT	no CT	NA
278						65.9	18.1	46	26.2	26.01	26.105	5057.55	28.09	28.15	28.12	1336.74	no CT	no CT	no CT	NA	no CT	no CT	no CT	NA
279						61.7	18.2	41	24.88	24.92	24.9	11208	27.08	27.47	27.275	2335.55	36.63	no CT	no CT	NA	no CT	no CT	no CT	NA
280						44.2	16.8	45	25.43	25.43	25.43	7898.19	21.15	21.02	21.085	139205	no CT	no CT	no CT	NA	no CT	no CT	no CT	NA
281				5		50.1	17.1	42	19.92	19.86	19.89	306462	20.39	20.51	20.45	211725	36.63	no CT	no CT	NA	36.5	no CT	no CT	NA
282					X	46.4	16.5	51	28.22	28.29	28.255	1222.73	24.66	24.58	24.62	13484.4	32.63	32.92	32.775	3434.59	no CT	no CT	no CT	NA
283					X	38.8	16	49	24.53	24.52	24.525	14357.5	36.51	36.08	36.295	6.0463	no CT	no CT	no CT	NA	no CT	no CT	no CT	NA
284						50.1	17	42	24.85	24.92	24.885	11319.6	25.81	25.64	25.725	6500.14	no CT	no CT	no CT	NA	36	no CT	no CT	NA
285				6	X	47	17.7	49	28.9	29.26	29.08	709.124	34.22	33.96	34.09	25.9343	no CT	no CT	no CT	NA	no CT	no CT	no CT	NA
286						54.2	17.1	49	28.24	28.38	28.31	1179.11	28.78	28.6	28.69	917.43	no CT	no CT	no CT	NA	no CT	no CT	no CT	NA
287						52.3	17.2	41	25.35	25.42	25.385	8136.42	29.43	29.35	29.39	577.851	no CT	no CT	no CT	NA	no CT	no CT	no CT	NA
288					X	60.5	18.1	42	25.85	25.75	25.8	6186.05	29.73	29.85	29.79	443.708	no CT	no CT	no CT	NA	no CT	no CT	no CT	NA

## Sheet: 2. Morbidity log
Additional file 4: Morbidity Log. PRV injection challenged started July 2, 2014. IHNV immersion challenge was administered 14 days later on July 16, 2014. No mortalities were observed between these two dates in any treatment tank and thus the log for this period has been omitted. The below morbidity log commences on day 1 post IHNV immersion challenge and continues to the end of the study 49 days…
Treatment:	L-15 media injected, HBSS immersion			PRV- blood inoculum injected, HBSS immersion			PRV+ blood inoculum injected, HBSS immersion			L-15 media injected, IHNV immersion			PRV- blood inoculum injected, IHNV immersion			PRV+ blood inoculum injected, IHNV immersion
Tank:	Q110	Q111	Q112	Q107	Q108	Q109	Q107	Q108	Q109	Q110	Q111	Q112	Q107	Q108	Q109	Q107	Q108	Q109
2014-07-17	0	0	0	0	0	0	0	0	0	0	0	0	0	0	0	0	0	0
2014-07-18	0	0	0	0	0	0	0	0	0	0	0	0	0	0	0	0	0	0
2014-07-19	0	0	0	0	0	0	0	0	0	0	0	0	0	0	0	0	0	0
2014-07-20	0	0	0	0	0	0	0	0	0	0	0	0	0	0	0	0	0	0
2014-07-21	0	0	0	0	0	0	0	0	0	0	0	0	0	0	0	0	0	0
2014-07-22	0	0	0	0	0	0	0	0	0	0	0	0	0	0	0	0	0	0
2014-07-23	0	0	0	0	0	0	0	0	0	0	0	0	0	0	0	0	0	0
2014-07-24	0	0	0	0	0	0	0	0	0	0	0	0	0	0	0	0	0	0
2014-07-25	0	0	0	0	0	0	0	0	0	0	0	0	0	0	0	0	0	0
2014-07-26	0	0	0	0	0	0	0	0	0	0	0	0	0	0	0	0	0	0
2014-07-27	0	0	0	0	0	0	0	0	0	0	0	0	0	0	0	0	0	0
2014-07-28	0	0	0	0	0	0	0	0	0	0	0	0	0	0	0	0	0	0
2014-07-29	0	0	0	0	0	0	0	0	0	0	0	0	0	0	0	0	0	0
2014-07-30	0	0	0	0	0	0	0	0	0	0	0	0	1	0	0	0	0	0
2014-07-31	0	0	0	0	0	0	0	0	0	0	0	0	0	0	0	0	0	0
2014-08-01	0	0	0	0	0	0	0	0	0	0	0	0	0	0	0	0	0	0
2014-08-02	0	0	0	0	0	0	0	0	0	0	0	0	0	0	0	0	0	1
2014-08-03	0	0	0	0	0	0	0	0	0	0	0	0	0	0	0	0	0	0
2014-08-04	0	0	0	0	0	0	0	0	0	0	0	0	0	0	0	0	0	0
2014-08-05	0	0	0	0	0	0	0	0	0	0	0	0	0	0	0	0	0	0
2014-08-06	0	0	0	0	0	0	0	0	0	0	0	0	0	0	0	0	0	1
2014-08-07	0	0	0	0	0	0	0	0	0	0	0	0	0	0	0	0	0	0
2014-08-08	0	0	0	0	0	0	0	0	0	0	0	0	0	0	0	0	0	0
2014-08-09	0	0	0	0	0	0	0	0	0	0	0	0	0	0	0	0	0	0
2014-08-10	0	0	0	0	0	0	0	0	0	0	0	1	0	0	0	0	0	0
2014-08-11	0	0	0	0	0	0	0	0	0	0	0	0	0	0	0	1	1	0
2014-08-12	0	0	0	0	0	0	0	0	0	0	0	0	0	0	0	0	0	0
2014-08-13	0	0	0	0	0	0	0	0	0	0	0	0	0	1	0	0	0	0
2014-08-14	0	0	0	0	0	0	0	0	0	0	0	0	0	0	0	0	0	1
2014-08-15	0	0	0	0	0	0	0	0	0	0	0	0	0	0	0	0	1	0
2014-08-16	0	0	0	0	0	0	0	0	0	0	0	0	0	0	0	0	0	0
2014-08-17	0	0	0	0	0	0	0	0	0	0	0	0	0	0	0	0	0	0
2014-08-18	0	0	0	0	0	0	0	0	0	0	0	0	0	0	0	0	0	0
2014-08-19	0	0	0	0	0	0	0	0	0	0	0	0	0	0	0	0	0	0
2014-08-20	0	0	0	0	0	0	0	0	0	0	0	1	0	0	0	0	0	0
2014-08-21	0	0	0	0	0	0	0	0	0	0	0	0	0	0	0	0	0	1
2014-08-22	0	0	0	0	0	0	0	0	0	0	0	0	0	0	0	0	0	0
2014-08-23	0	0	0	0	0	0	0	0	0	0	0	0	0	0	0	0	0	0
2014-08-24	0	0	0	0	0	0	0	0	0	0	0	0	0	0	0	0	0	0
2014-08-25	0	0	0	0	0	0	0	0	0	0	0	0	0	0	0	0	0	0
2014-08-26	0	0	0	0	0	0	0	0	0	0	0	0	0	0	0	0	0	0
2014-08-27	0	0	0	0	0	0	0	0	0	0	0	0	0	0	0	0	0	0
2014-08-28	0	0	0	0	0	0	0	0	0	0	0	0	0	0	0	0	0	0
2014-08-29	0	0	0	0	0	0	0	0	0	0	0	0	0	0	0	0	0	0
2014-08-30	0	0	0	0	0	0	0	0	0	0	0	0	0	0	0	0	0	0
2014-08-31	0	0	0	0	0	0	0	0	0	0	0	0	0	0	0	0	0	0
2014-09-01	0	0	0	0	0	0	0	0	0	0	0	0	0	0	0	0	0	0
2014-09-02	0	0	0	0	0	0	0	0	0	0	0	0	0	0	0	0	0	0
2014-09-03	0	0	0	0	0	0	0	0	0	0	0	0	0	0	0	0	0	0
Total:	0	0	0	0	0	0	0	0	0	0	0	2	1	1	0	1	2	4
Cumulative %	0	0	0	0	0	0	0	0	0	0	0	5.55556	2.77778	2.77778	0	2.77778	5.55556	11.1111
